# Supplementary material for: Some Theoretical and Experimental Evidence for Particularities of the Siloxane Bond
Source: Molecules. 2022 Dec 5;27(23):8563. doi: 10.3390/molecules27238563 (PMC9736122; doi:10.3390/molecules27238563)
Supplement: Supplementary file 1 [file molecules-27-08563-s001.zip]

Archive with 1 entries (1 files):
- molecules-2016608-supplementary.pdf
